# Supplementary material for: Fast Episodes of West-Mediterranean-Tyrrhenian Oceanic Opening and Revisited Relations with Tectonic Setting
Source: Sci Rep. 2015 Sep 22;5:14271. doi: 10.1038/srep14271 (PMC4585736; doi:10.1038/srep14271)
Supplement: Supplementary Information S4 [file srep14271-s2.xls]

## Sheet: Foglio2
Location	Site, Fig. 3	Rock type	Note	Ser. affinity	Sample	Age	Data	Wt.%	SiO2	TiO2	Al2O3	Fe2O3	FeO	MnO	MgO	CaO	Na2O	K2O	P2O5	LOI	Sum	ppm	Rb	Sr	Y	Zr	Nb	Ba	Th	La	Ce	Nd	Sm	Eu	Gd	Dy	Yb	Ni	Cr	(87Sr/86Sr)m	(87Sr/86Sr)o	143Nd/144Nd	206Pb/	207Pb/	208Pb/
European plate							source																																				/204Pb	/204Pb	/204Pb
Valencia basin	1	dacite	pyroclastic	mK-CA	DSDP/	Ol-Aq	1		68.17	0.23	12.75	2.75		0.02	2.02	0.73	2.4	3.22		8.37	100.66									73.9	148	57.5	10.9	0.2			5.5
Valencia basin	1	rhyolite	pyroclastic		/123/2/6	Ol-Aq	1		70.47	0.24	12.37	1.99		0.02	1.19	0.69	2.98	3.76		6.7	100.4									58.2	115	44.5	8.6	0.11			4.1
Mallorca isl.	18	rhyolite			PO-5	Burd	7		71	0.21	12.08	0.47	0.84	0.01	0.24	0.71	3.13	4.84	0.01	6.28	99.82								31.2	65.2	126	45.2		0.2			4.5
Provence, Esterel	3	andesite			77S4F	Ol-Aq	3; 5		61.6	0.39	18.2	4.45		0.1	1.7	4.1	4.45	1.71	0.17	2.95	99.82		53	335	7.8	39	12	630	2.4	15	26	11.4		0.69		1.35	0.57
"; Esterel	3	dacite	subvolcanic	mK-CA	Est 96-2	Ol-Aq	3; 5		63	0.43	18	4.25		0.19	1.69	5.01	4.75	1.21	0.19	1.49	100.2		37	350	8.2	54	14	472	2.35	16.2	30	13		0.76		1.4	0.51
"; Agay	3	dacite		mK-CA	PR4	Ol-Aq	8		64.67	0.44	17.56	0.5	2.99	0.11	2.12	5.06	5.02	1.28	0.24	1.81	101.8		46	383	7	68	21	501	5	12	40							11	33
" ; Esterel	3	gabbro	xenolith in dacite		PR7a	Ol-Aq	8		46.59	2.13	16.68	1.61	9.63	0.29	9.19	10.69	2.32	0.33	0.53	2.53	102.52		6	290	35	104	17	183	2	18	37							91	243
" , near Nice	4	andesite	lava clast	mK-CA	PR2	Ol-Aq	5; 8		58.8	0.96	19.16	0.72	4.32	0.28	2.28	7.98	3.81	1.38	0.29	1.41	101.39		37	367	28	104	8	431	5	10	24							11	21
Sardinia; Sarroch	5	basalt	amphibole-		SH-32	Ol-Aq	11		51.65	0.85	18.48	4.18	4.77	0.23	5.12	8.37	2.67	0.62	0.16	2.79	99.99		16	284	12	88	5	307		16.2	31.7	14.8	3.5	1.11	3.46		2.65	3		0.7057
"; Sarroch	5	bas. andesite	bearing		SH-55	Ol-Aq	11		55.51	0.65	18.05	2.47	5.21	0.17	3.79	8.32	2.43	0.76	0.16	2.48	100		33	367	18	92	6	383	3.98	24	44.7	23.5	5.2	1.4	5.89		2.41	15	6	0.70795
"; Sarroch	5	andesite			SH-48	Ol-Aq	11		60.19	0.61	17.99	2.61	3.22	0.16	2.2	7.94	3.08	1.2	0.15	0.66	100.01		54	315	21	105	4	495	2.76	20.1	39.7	18.1	3.9	1.17	4.2		2.46	13		0.70768
"; Bosano	8	bas. andesite		mK-CA	A530	Ol-Aq	8		53.48	0.84	20.18	1.21	7.28	0.17	3.57	9.52	3.05	1.07	0.3	0.83	101.5		26	325	20	75	6	203	2	11	29							14	37
"; Arcuentu	21	bas. andesite	breccia	mK-CA	ST81	Burd	15		56.45	0.85	16.84	7.88		0.15	5.33	8.89	2.18	1.47	0.17	0.68	100.89		46.6	263	28	142	8.1	599	7.3	25.3	55.3	26.9	5	1.13	5.2		2.34	17	93	0.71072		0.512185
"; Arcuentu	21	andesite		hK-CA	ST138	Burd	15		62.64	0.78	16.06	5.3		0.08	2.59	5.64	2.83	2.88	0.12	1.4	100.32		132	180	30.8	168	10.5	545	11.8	27.4	57	26.1	5.03	0.99	4.84	4.65	2.48	21	43	0.71025		0.512248
"; Arcuentu	21	basalt	dike	tholeiite	ST46	Burd	15		50.52	0.57	14.39	10.49		0.18	9.94	9.9	1.86	0.58	0.09	0.72	99.24		18.1	193	15.4	37	1.8	128	2.2	4.6	11.4	6.4	1.79	0.61			1.44	148	268	0.70545	0.70538	0.51269
"; Arcuentu	21	"		tholeiite	AR2b; a501	Burd	4; 10		50.58	1.03	17.9	1.49	8.96	0.19	5.52	10.34	2.07	0.8	0.3	1.99	101.17		19	291	20	58	5	143		7	16							15	48
"; Arcuentu	21	"		tholeiite	AR 280	Burd	18		51.11	0.75	15.21	9.76		0.18	9.28	10.04	1.96	0.54	0.09	1.09	100		13.3	192	17.5	50.4	2.38	153	2.2	6.55	14.1	7.91	2.2	0.78	2.58	2.91	1.76	116	701	0.70631	0.70625	0.5126	18.609	15.651	38.697
"; Villanovaforru	21	"	porphyric	low-K CA	VF2B	Burd	14		49.5	1.57	14.1	10.35	-	0.11	10.67	8.01	1.81	1.19	0.21	1.46	98.98		19	396	15	41	5	61	0.54	18	14							89	188
"; Villanovaforru	21	"	doleritic	low-K CA	VF2C	Burd	14		47.11	1.71	15.26	9.51	-	0.16	11.28	9.89	2.35	0.99	0.2	1.15	99.61		9	413	20	35	8	59		13	15							195	708
"; Marmilla	21	"		tholeiite	A 714-713	Burd	4; 8		52.12	0.76	17.14	1.16	7.02	0.13	5.88	10.75	1.79	0.26	0.18	2.98	100.17		11	302	17	51	5	177	2	8	20							78	184
"; Montresta	21a	"		thol./HMB	kb 24	Burd	6; 12		47.36	0.79	15.19	10.43	-	0.19	11.02	11.85	2.14	0.45	0.26	0.32	100		7.1	450	16	38	2	49	1.11	4.2	10.5	7.93	2.26	0.77	2.34	2.44	1.43	229	793	0.70414		0.51274	18.703	15.631	38.408
"; Montresta	21a	"		HAB/mK-CA	kb2	Burd	14		47.45	0.91	16.55	11.4		0.21	5.95	11.52	2.18	0.9	0.28	2.66	100		21	394	19	51	5	120		6.9	16.5	10.6	2.86	0.95	2.73	3.18	1.9	41	95
"; Anglona	22	andesite		hK-CA	A540	Burd	8		61.61	0.74	16.29	0.92	5.54	0.2	2.35	5.1	2.43	3.12	0.21	3.77	102.28		18	253	26	107	9	373	5	23	51							16	47
"; Anglona	22	latite		hK-CA	Al 1	Burd	4; 8		58.41	0.78	18.37	0.84	5.05	0.12	1.83	7.09	3.09	3.73	0.28	1.71	101.3		137	414	23	171	12	353	13	26	54							15	36
"; Anglona	22	rhyolite	ignimbrite		SI-2	Burd	3		65.1	0.5	14.9	4.1	-	0.1	1.4	3.4	3.4	3.7	0.1	3.2	99.9		155			230	13	678		34	74		6.9	1.12			3.6
Sulcis	22b	rhyol/com	"		NU371	Burd	9		70.17	0.43	14.47	3.04	0.26	0.03	0.41	1.26	4.05	5.14	0.08	0.66	100		191	139	42	442	31	872		61	109.3	54.3	11.2	1.3	9.1	9.1	4.9	b.d.	8	0.70822	0.7067
S. Antioco	44	comendite		comendite	37/Fbis	Bu/La	9		72.1	0.32	11.8	4.39	0.36	0.13	0.22	0.2	5.08	4.82	0.04	0.55	100.01		258	11	96	1120	132	103		110.8	210	94.9	21.1	1.1	17.4	16.6	9.5	b.d.	4	0.72202	0.70693
"; SE offshore	45	shoshonite		shoshonite	Sar1.03	La-L. Mio	16		60.29	0.31	17.94	2.17	-		1.09	2.57	5.48	5.66	0.13	3.47	99.12		100	156	7.5	127	13.4	412		35.2	59.8	19.7	2.79	0.56	2	1.56	0.76	12	b.d.			0.51208
Corsica; Balistra	23	rhyolite	pyroclastic	hK-CA	B13	Burd	17		73.33		14.53				0.89	1.99	3.59	3.32					138	123	12	128	8		10.7	22.17	37.94	12.41	2.12	0.49	1.84	1.93	1.53
"; SW offshore	24	andesite	amphibole+biotite bear.		DR02	Burd	13		41	0.49	18.45	3.85		0.05	8.68	4.5	3.36	4.05	0.2	14.54	99.17		58	78	13	170	5.1	226	20.8	42	77.3	28.9	5	1.2	3.9	2.8	1.4	64	22
Alpine Corsica Sisco	46	lamproite	sill	lamproite	sis04	Bu/La	19, 20		58.5	2.27	10.8	0.81	2.42	0.06	6.63	3.12	1.02	10.7	0.67	2.09	99.09		380	803	27	1309	63	1310		172	347	139	19	3.2			1.1	264	420	0.71256	0.71228	0.51216	18.841	15.695	39.33
Alboran-Betic segment of OAA
Alboran region
ODP site 977	15	granite			7646	Burd	24; 26		70.46	0.24	15.13	t. 2.25		0.04	1.44	2.77	2.48	3.86	0.08	1.01	99.76		245	82	10.7	74	10.4	168	8.5	13.3	28.2	11.8	2.95	0.63	2.66	2.23	1.08	3	< 18
Alb. ridge	26	rhyolite		hK-CA	CYA3-11	La-L. Mio	27; 26		68.44	0.23	14.73	t. 2.09		0.04	0.42	2.36	3.66	4.11	0.05	3.72	99.85		169	240	28.4	189	11.8	796	18.2	34.7	72	32	5.91	1.03	4.53	4.43	2.3	6.2	46	0.711692		0.512281	18.87	15.654	38.777
Alb. Island	"	bas. andesite		tholeiite	2002	La-L. Mio	27		55.45	0.54	16.84	t. 8.86		0.16	5.66	9.61	1.91	0.22	0.16	0.53	99.95		4	99	30	26	<0.3	21		2.5	6.5	6.05	2.13	0.7	3.13	4.18	2.5	20	46	0.704789		0.513032
Yusuf ridge	26	andesite		tholeiite	CYA 5-6	La-L. Mio	26		60.2	0.65	15.3	t. 8.06		0.15	3.76	8.31	2.33	0.32	0.07	0.76	99.9		11	70	22.1	48	0.58	14	0.5	1.8	4.9	4.5	1.76	0.62	2.66	3.56	2.43	29	42	0.705655		0.512997	18.731	15.661	38.777
Mansour smt	"	bas. andesite		tholeiite	POS III-D-1	La-L. Mio	26		51.5	0.87	20.1	t. 8.40		0.15	3.82	10.9	2.25	0.37	0.08	1.37	99.8		9	135	20.5	59	1.15	27	0.8	3.8	8.9	6.7	2.23	0.83	2.88	3.57	2.23	19	19	0.704831		0.512924	18.716	15.641	38.691
ODP site 977	"	rhyolite			7521	La-L. Mio	24; 26		72.93	0.23	14.17	t. 1.76		0.01	0.48	1.7	3.57	4.62	0.07	0.56	100.1		167	187	17.4	178	10.5	880	18.6	44.3	88.6	35.4	6.58	1.16	5.01	3.76	1.76	< 2	< 18	0.712753		0.512268	18.865	15.653	38.79
"	"	basalt			7523	La-L. Mio	24; 26		49.91	0.77	18.29	t. 7.85		0.07	6.48	10.56	2.7	0.28	0.15	2.24	98.8		< 4	385	20.9	83	3.91	82	6.58	12.6	39.7	17.3	4.6	1.2	4.6	4.46	1.68	26	176	0.706561		0.512467	18.836	15.656	38.791
Betic region
Malaga	14	bas. andesite	dike	tholeiite	AM240699-1	Burd	26		54.9	0.47	16.6	t. 5.88		0.1	6.26	8.83	2.97	0.65	0.06	2.84	99.6		23	237	19.6	62	1.92	135	2.67	6.95	15.3	7.92	2.04	0.62	2.21	2.43	1.42	14	103	0.71187		0.512558
Malaga		basalt	"	tholeiite	CB230699-6; 1	Burd	26		52.8	0.68	16.7	t. 7.60		0.17	6.52	9.84	2.41	0.65	0.07	2.39	99.9		20	231	15	56	1.65	79	0.72	3.26	8.02	5.4	1.68	0.61	2.06	2.42	1.33	32	60	0.71005		0.51282
Malaga		basalt	"	tholeiite	M2	Burd	25		53.24	0.83	15.74	t. 9.62		0.18	5.13	9.45	2.43	0.3	0.08	3.05	100.05		14.4	170	19.3	37.5	1.86	50	0.71	2.89	7.63	6.54	2.11	0.78	2.75	3.13	1.92	28	6
Malaga		basalt	"	tholeiite	IB 18		21		50.93	0.48	15.53	2.07	6.13	0.16	7.28	11.92	2.41	0.36	0.06	2.67	100		9.5	155	17.5	64			0.55		3.3								225	0.7059
Malaga		bas. andesite	"	tholeiite	IB 44		21		55.81	0.76	15.62	1.43	6.99	0.16	4.96	8.76	2.78	0.76	0.08	1.91	100.02		35	161	72	72			0.92		9.4								108
Malaga	14	granite	"		MI22; 0699-1	Burd	26		74	0.11	14.4	t. 1.09		0.04	<0.03	0.66	2.67	5.2	0.18	0.49	98.9		455	50	12	47		105
Malaga		bas. andesite	"		FG22; 0599-2		26		53.1	0.47	16.5	t. 5.54		0.1	9.09	10.3	1.76	0.94	0.07	1.68	99.5		60	196	34.8	62	11	113	12.6	34.4	71.9	31.7	6.88	0.86	6.16	5.91	2.69	105	470	0.7141		0.512223
Mar Menor	17	dacite,	cordierite bear.		MM2703	Burd	26		60.9	0.64	15.7	t. 5.42		0.08	4.75	4.96	1.61	2.24	0.15	2.25	98.7		127	162	23	133		331										50	251	0.717246			18.776	15.677	38.951
Mazarron	28	basalt		mK-CA	B302	La-L. Mio	25		52.02	1.75	12.8	t. 14.50		0.14	4.56	8.38	3.72	0.78	0.24	1	99.89		28.3	305	36.4	15.5	10.02	1172	2.83	17.77	38.98	23.6	5.81	1.76	6.7	3.31	3.02	41	14	0.70874		0.51238	18.75	15.641	38.822
Mazarron		latite		shoshonite	MAZ 8		23		64.19	0.63	16.22	0.81	3.26	0.05	1.58	2.57	2.25	4.43	0.42	3.39	99.8		227	581	31	260	33	1310	64.2	63.5	137	68.2	12.4	2.26			2.13	49	138	0.71768
Cabo de Gata	27	andesite	breccia	mK-CA	CG200; 599-9	La-L. Mio	26		57.2	0.63	15.8	t. 7.47		0.15	5.77	9.21	1.87	0.94	0.11	0.83	99.9		46	185	18.7	76	4.12	134	3.32	11.1	23.5	12.4	2.98	0.73	3.03	3.18	1.83	20	111	0.71347		0.512502	18.757	15.662	38.928
Cabo de Gata		bas. andesite	pyroxene bear.	mK-CA	Sp317	La-L. Mio	22		54.73	0.73	18.25	4.49	4.2	0.16	4.85	8.9	2.14	0.79	0.15	0.61	100		29	310	20	56	5	334	2									6	22
Cabo de Gata		andesite	amphibole b.	hK-CA	Sp333	La-L. Mio	22		62.07	0.63	17.76	2.51	0.8	0.06	1.43	3.54	3.76	5.38	0.17	1.91	100.02		195	230	24	145	7	473	8
Cabo de Gata		dacite		hK-CA	Sp253	La-L. Mio	22		65.42	0.55	15.86	2.22	1.31	0.23	1.54	1.03	1.78	8.07	0.13	1.86	100		352	108	32	190	9	383	9									3	6
African segment of OAA
Morocco, Rif
Ras Tarf	29	andesite		mK-CA	116-72	La-L. Mio	31		57.6	0.65	16.4	t. 7.2		0.12	4.72	8.03	2.45	1.45	0.17	1.24	100.03		51	280	20	110	6.8	685		20.3	38	20		0.98		3.5	1.91	25	95	0.70876		0.512333
Trois Forches	30	rhyolite		hK-CA	G44	La-L. Mio	30		72.27	0.27	13.65	t. 2		0.01	0.25	1.63	3.8	4.19		0.99	99.06		148	162	25	159	13	774	15	34.5	72.5	28.1	5.75	1.36	5.92	4.64	2.44	8		0.710156
Gourougou	close to	granodiorite		hK-CA	G1	La-L. Mio	30		59.15	0.57	14.75	t. 6.85		0.02	3.9	3.89	2.4	3.3		4.54	99.37		85	410	26	127	14	974	12	46.2	85							11		0.709312
Gourougou	s. 30	andesite		hK-CA	G8	La-L. Mio	30		61	0.75	16.5	t. 4.65		0.06	1.78	5.75	3.12	2.87		3.24	100.31		280	540	24	212	15		33											0.709613
Gourougou		andesite		hK-CA	G15	La-L. Mio	30		61	0.7	16.35	t. 4.7		0.09	2.35	5.6	2.88	3.87	0.24	1.88	99.62		191	380	21	203	17.8	1531	19.3	30	55	25	4.6	1.15		3.6	2.2	9	22	0.70764		0.512413
Gourougou		shoshonite		shoshonite	G47	La-L. Mio	30		53.97	1.05	17.06	t. 8.19		0.14	4.86	8.99	3.1	2.95		0.05	100.36		118	564	26	124	33	913	12	32.4	63.4	26.1	4.63	1.2	4.06	3.45	1.87	28		0.704603
Gourougou		absarokite			G74		30		49.7	1.29	17.1	t. 8.62		0.1	4.72	10.6	2.98	2.39		3.02	100.52		74	545	20	106	33		14	28.4	53.4	23.6	4.35	1.25	4	3.46	1.79	48		0.704083
Algeria
Sahel d'Oran	31	andesite	dike	hK-CA	OR10	La-L. Mio	29		56.7	0.68	14.9	t. 6.97		0.12	5.86	7.47	3.17	2.59	0.21	1.37	93.07		85	570	24	141	7.2	850		43	87	37			1.5	3.9	2.1	84	225
M'Sirda	32	dacite/latite	dome	shoshonite	ORbd1	La-L. Mio	29		61.6	0.7	16.65	t. 3.51		0.08	2.1	4.56	2.7	4.48	0.41	2.88	96.16		182	892	20	148	19.5	2300		62.5	123	60		2.15		3.9	1.6	5	19
Middle Tafta	33	alk. basalt		Na-alkaline	OR13	La-L. Mio	29		45.9	1.49	15.68	t. 9.50		0.15	9.57	9.25	3.15	0.69	0.48	3.81	99.67		12	775	20	146	21	655		24	54	31		1.7		3.4	1.63	165	291
Dellys	19	tholeiite		th/CA	DLDR	Burd	28		46.9	0.76	0.680556	t. 9.30		0.16	9	10.65	1.88	0.36	0.13	5.18	100.52		5	200	18	46	3	77		5	12	7		0.8		2.8	1.7	94	214
Dellys		basaltic andesite		low-K CA	DLBO	La-L. Mio	28		55.7	0.98	18	t. 7.76		0.27	2.81	8.02	3.5	0.46	0.1	1.99	99.69		4.1	400	26	84	3.7	127		9.1	21	13		1.05		4	2.45	33	18
Cap Djinet	36	basalt			DJ1	La-L. Mio	28		46.3	0.78	16.8	t. 9.4		0.13	8.7	10.5	2.58	0.64	0.19	4.21			12.1	340	17	41	2.5	106		5	12	8.5		0.8		2.5	1.4	102	250
Cap Djinet	"	"			DJ2	La-L. Mio	28		47.8	1	17.15	t. 9.9		0.16	6.55	9.35	3.35	0.38	0.19	3.82	99.65		6.7	360	22	68	4.1	113		8.4	19	11.5		1.05		3.5	1.95	44	109
Thenia	10a	granodiorite			T22	Bu/La	28		64.2	0.45	16.6	t. 4.41		0.04	2.37	3.96	2.67	3.4	0.15	1.3	99.55		245	192	13.5	100	7.4	235		17.8	33			0.9		2.6	1.15	19	62	0.714908	0.71407	0.512198
Thenia	10a	rhyolite			T36	La-L. Mio	28		73.2	0.18	12.95	t. 1.73		0.01	0.35	0.61	1.91	6.33	0.03	1.35	98.85		296	43	13.7	73	9	361		20.5	30	16		0.5		2.7	1.35	2	3	0.712702	0.708174	0.512345
Bejaia-Amizour	11	quartz-monzonite		hK-CA/sho	A12	Burd	32		62	0.69	16.1	t. 5.55		0.33	1.38	1.98	4.28	5.13	0.16	1.66	99.26																			0.709744	0.708778	0.512535
Bejaia-Amizour	11	granite			A1		32		68.2	0.42	14.85	t. 3.35		0.06	1.13	2.57	3.72	4.23	0.08	0.86	99.47																			0.711172	0.71004	0.512356
SE of Amizour	11	diorite			A9	Bu/La	32		63.2	0.6	15.28	t. 4.44		0.05	2.3	4.66	3.43	3.79	0.12	1.82	99.69
Cap Bougaroun	12	crd-granite			U3	Burd	32		69.22	0.44	15.06	t. 3.06		0.05	1.52	2.42	2.65	3.93	0.14	0.9	99.39		219	139	23	148	11	361		29.7	71	29.9	5.5	1.08	4.71		2.39	21.5	76.5	0.721708	0.720676	0.512129
"	12	crd-granite			L61		32		69.41	0.42	15.83	t. 3.01		0.05	1.11	2.29	2.88	3.67	0.14	0.92	99.73		226	175	17	143	14	300		26.9	62	26.9	5.1	1.05	4.2		1.83	13	36	0.722038	0.721195	0.512098
"	12	rhyolite		hK-CA	C1		32		72.95	0.12	14.68	t. 1.46		0.02	0.25	0.65	3.31	4.82	0.29	0.66	99.21																			0.715605	0.71515	0.512226
"	12	gabbro			L44		32		47.59	0.73	17.11	t. 9.17		0.16	7.42	11.92	1.5	0.81	0.16	2.8	99.37		27	269	15.1	45.5	1.39	182		5.58	12.72	7.4	2.08	0.72	2.28		1.34	61	104	0.705679	0.705613	0.512801
Djebel Filfilla	32	crd-granite			II 6	Bu/La	32		72.18	0.28	14.62	t. 1.98		0.02	0.58	1.04	3.12	4.74	0.18	0.72	99.46		427	60	13	125	17	226		25.3	65	28.6	5.5	0.56	4.58		1.1	5	17	0.74334	0.738678	0.512185
Cap de Fer	38	gabbro			VPE-271		32		47.8	0.35	14.8	t. 8.62		0.19	13.86	8.6	1.16	1.73	0.08	2.21	99.4		111	197	9.2	42.9	1.77	159		7.7	15.4	7.1	1.72	0.52	1.82	1.63	0.91	364	864	0.708197	0.70782	0.512424
"	38	basalt		mK-CA	VPE-21		32		51.4	0.58	16	t. 7.14		0.09	8.05	9.3	2.06	1.33	0.12	3.96	100.03		56	294	13.8	70.5	2.86	149		12	24.3	11.2	2.4	0.75	2.36	2.28	1.37	134	353	0.707456	0.707331	0.512502
Tunisia
La Galite isl	41	granodiorite		hK-CA		La-L. Mio	33																																	0.7145		0.5122
