# Supplementary material for: Fast Episodes of West-Mediterranean-Tyrrhenian Oceanic Opening and Revisited Relations with Tectonic Setting
Source: Sci Rep. 2015 Sep 22;5:14271. doi: 10.1038/srep14271 (PMC4585736; doi:10.1038/srep14271)
Supplement: Supplementary Information S6 [file srep14271-s3.xls]

## Sheet: Foglio2
Age (Ma)	Location	Site in	Data	Rock	Note	Sample	Serial	Whole	Mineral	SiO2	TiO2	Al2O3	Fe2O3	FeO	MnO	MgO	CaO	Na2O	K2O	P2O5	LOI	Sum	Rb	Sr	Y	Zr	Nb	La	Ce	Nd	Sm	Eu	Gd	Dy	Yb	Ni	Cr
Oligocene		Fig. 3	source	type			affinity	rock	grains	Wt. % --->													ppm --->
	North Apennines
29.8, 29.0	Aveto &	25-24	5	basalt	lava clast	MM72	CA	wh. rock		48.4181	1.04	18.0236	9.10705		0.135579	5.85291	9.41235	3.49137	0.944836	0.141363	3.43	99.9972	36	557	25	98	13	15.24	34.77	18.86	4.21	0.99	3.71	4.48	2.74	10	41
amphibole	Petrignacola		"	"	"	MM15		"		49.9353	1.05	18.5657	11.8422		0.143567	9.33506	1.35727	4.1257	0.301715	0.230465	3.11	99.9969	38	634	34	93	13	15.05	33.79	18.09	4.24	0.93	3.75	4.52	2.66	44	24
Ar/Ar dates			"	basaltic	"	MM5		"		51.157	0.998388	18.3797	10.728		0.139982	7.75242	1.58947	5.15085	0.416503	0.197667	3.49	100	9	500	26	119	13	26.31	54.17	23.38	4.97	1.06	4.18	3.83	1.81	20	16
			"	andesite	"	MM2		"		54.4864	0.92	16.4364	6.5352		0.130586	3.8422	10.4129	3.01864	1.14738	0.173884	2.9	100.004	40	338	20	122	13	26.42	54.23	23.46	4.92	1.01	4.29	3.83	1.79	10	57
			"	andesite	"	MM61		"		56.4273	0.792237	19.7138	5.18958		0.12337	3.83428	5.162	3.36213	2.59754	0.211755	2.59	100.004	85	903	23	175	14	28.88	58.33	24.02	4.86	1.38	3.9	3.67	1.7	8	38
			"	"	"	MM109		"		58.0319	0.616822	17.6706	4.91344		0.130695	3.17342	5.67336	3.53156	2.84019	0.157974	3.26	100	72	730	28	143	12									22	30
			"	dacite	"	MM54		"		61.4487	0.841406	17.6816	4.21452		0.106596	3.1426	3.18853	4.17189	3.61372	0.210477	1.38	100	138	679	23	187	15	29.79	57.79	24.13	4.88	1.13	2.99	2.89	1.64	7	10
			"	"	"	MM89		"		63.746	0.560057	16.4723	4.58592		0.117264	3.49148	3.87639	2.15712	3.4194	0.184029	1.39	100	113	614	20	144	13	29.81	55.38	20.58	3.8	0.93	3.04	2.58	1.46	11	38
			"	dacite	ignimbrite	MM29		"		57.5001	0.372162	16.649	7.06701		0.145045	5.35538	4.01603	5.89911	0.335878	0.160309	2.5	100		250	32	126	14	67.52	135	51.36	8.46	2.07	5.07	3.33	1.45	32	4
			"	"	clast	MM112		"		63.1755	0.741439	19.0217	3.03028		0.0951287	1.26487	2.92877	4.44383	3.49695	0.171437	1.63	100	160	779	27	188	15	14.51	29.24	12.21	5.34	0.77	3.99	2.01	0.54	b.d.	15
			"	"	"	MM113		"		66.2312	0.441747	15.6101	3.77879		0.116663	2.07202	4.1116	3.59298	2.45342	0.181564	1.41	100	90	427	26	95	11	14.64	27.04	10.78	2.47	0.79	2.04	1.85	0.16	10	27
			"	rhyolite	"	MM114		"		71.417	0.168215	12.6631	1.49762		0.120266	2.49667	2.40031	5.26915	1.42942	0.208202	2.33	100	10	183	13	73	7	8.98	18.09	9.38	1.85	0.6	1.67	0.49	0.95	24	10
((29.8))	Pieve S. Stefano	13	1	bas. andesite	altered	3870-2	CA	"		57.95	0.85	21.18	3.2		0.02	1.3	3.89	3.83	1.63	0.12	6.3
	(oil drilling)		"	andesite	rocks	3870-1		"		62.07	0.62	15.22	4.54		0.04	1.62	5.02	2.09	2.24	0.11	6.78
Oligocene	Ranzano formation	26-25	2	andesitic-	volcano-	34D	CA		amphibole	45.18	1.44	9.19		15.73	0.47	12.82	10.98	1.63	0.55
(32-30 Ma)	"		"	dacite	clastic	94			biotite	36.23	4.18	14.53		12.49	0.16	16.04	0.03	0.84	8.56			93.04
			"	"	"	128			pyroxene	52.84	0.18	2.1		8.77	0.77	14.21	22.15	0.28	0			101.29
	NE Sicily
	Reitano flysch	13	3 & 4	rhyolite	lava clast	5(24)	K-	"		64.55		20.23		0.57		0.16	0.11	2.44	11.58	0.08		100.6	(0.34%BaO)
			"			s 2	alkaline		pyroxene	52.46	0.4	1.75		9.84	0.55	14.99	20.06	0.31				100.36
Miocene
early	North Apennines
Miocene	Contignaco	26	6	rhyodacite-	volcano-	1	CA		glass sh.	70.6	0.08	11.67	1.74	0.55	0.06	0.25	1.02	4.5	3.2		6.8	100.47
	Mongardino	25	"	rhyolite	clastic	5			glass sh.	57.87	0.89	14.82	2.97	4.28	0.14	1.34	3.82	2.6	3.51		7.69	99.83
			"	"	"	5		wh. rock		58.8	0.99	14.19	3.96	2.83	0.15	1.71	3.75	2.44	3.04		8.64	100.53
	Calderino		"	"	"	4			glass sh.	65.08	0.48	14.24	1.69	1.31	0.09	0.8	2.12	3.23	2.87		8.17	100.08
			"	"	"	4		wh. rock		60.71	0.56	13.05	3.15	0.98	0.04	1.66	3.3	2.2	1.96		12.85	100.46
Burdigalian	Bisciaro formation				"
(22.3) - 17.1	Montebello, Urbino	27	8 & 6	"	"	3	CA		glass sh.	65.78	0.58	13.64	1.49	1.5	0.09	0.54	2.18	3.78	2.37		8.28	100.23
	Fossombrone		7	"	"	B6/1			"	67.18	0.28	13.95		2.55	0.12	0.25	1.26	2.46	4.2			92.26
			"	"	"	B8/7			"	64.19	0.51	13.95		3.14	0.1	0.59	3.24	2.54	3.61			91.37
			"	"	"	B6(2)			plagioclase	59.05		27.72		0.38			7.56	7.64	0.76
			"	"	"	B8(b1)			"	50.5		30.48		0.67			15.69	2.75	0.12
	Vicchio	29	9 & 10	"	"	80	shoshonitic		glass sh.	70.63	0.36	14.86		0.68		0.05	2.47	2.21	6.52			97.9								Ba
		"	"	"	"	80a			"	75.37	0.53	13.31		0.62		0.88	0.23	0.29	6.93			98.46								ppm
		"	"	"	"	80mc			K-feldspar	65.47	0.34	19.31		0.33		0.06	0.3	3.2	11.81			101.63								7260
		"	"	"	"	80mc			plagioclase	59.2		24.88		0.23			6.53	7.02	0.62			94.48
		"	"	"	"	80mc			biotite	34.8	2.49	18.82		21.4	0.2	9.82	0.31	0.44	3.84			92.16
early	South Apennines
Miocene	Cilento																			P2O5
	San Mauro/	19, 20	13 &14	rhyodacite	lava clast	S2	CA	wh. rock		68.11	0.35	15.29	3.27		0.07	1.69	1.19	3.09	4.36	0.13	2.44		196	121	8	192	10	26	54	597
	Pollica	"	"	rhyolite	"	S3		"		76.29	0.05	13.11	1.01		0.02	0.3	0.06	2.72	5.06	-	1.37		137	16	21	102	11	14	30	224
Miocene	Lucania
	Gorgoglione	22	15	rhyolite	lava clast	A II	CA	"		69.59	0.62	15.29	1.99	2.72	0.04	1.3	0.67	3.11	4.44	0.23	2.06	102.06	240	166	28	150	12			949
	flysch	"	"		"	C 13A		"		71.15	0.36	13.63	1.8	2.01	0.05	1.3	0.7	3.39	5.51	0.12	1.51	101.53	191	150	30	160	15			682
		"	"		"	B 12		"		75.14	0.19	13.11	0.66	1.35	0.03	0.46	0.78	3.57	4.65	0.07	1.01	101.02	159	55	33	167	17			349
mid Miocene	Sicily
	Case Liardo	11	11	rhyolite	volcano-	7	CA		glass sh.	68.6	0.23	13.41	0.72	0.92	0.03	0.6	1.85	2.96	3.06	0.12	7.55	100.05	244	115
		"	"		clastic	"			biotite	41.44	3.32	16.05	5.04	11.82	0.17	9.43	0.4	0.73	7.5	0.07	3.86	99.83	672	9
	Monte Ugliarella	"	"		"	"			biotite	38.15	3.56	15.75	11.01	7.09	0.14	10.54	0.41	0.25	7.3		5.86	100.06
	Case Biticchie	"	"	rhyolite	"	14			glass sh.	70.04	0.2	13.34	0.49	0.87	0.05	0.35	1.69	3.11	2.86	0.14	6.87	100	251	140
late Miocene	North Apennines
	Laga Formation	29a	12	rhyolite	volcano-	F3/9	CA		glass sh.	70.84	0.13	13.69		1.18	0.04	0.14	0.96	2.17	2.48			91.36
		"	"		clastic	F3/3			andesine	61.5		24.58		0.12			7.29	7.26	0.78			101.53
		"	"		"	F3/1			labradorite	54.75		27.21		0.18			11.39	5.14	0.35
